# Supplementary material for: Design of Pt-Sn-Zn Nanomaterials for Successful Methanol Electrooxidation Reaction
Source: Materials (Basel). 2023 Jun 27;16(13):4617. doi: 10.3390/ma16134617 (PMC10342477; doi:10.3390/ma16134617)
Supplement: Supplementary file 1 [file materials-16-04617-s001.zip]

Archive with 1 entries (1 files):
- materials-2446866-supplementary.pdf
